# Supplementary material for: Complete Genome Analysis of Undecylprodigiosin Pigment Biosynthesizing Marine Streptomyces Species Displaying Potential Bioactive Applications
Source: Microorganisms. 2021 Oct 28;9(11):2249. doi: 10.3390/microorganisms9112249 (PMC8618203; doi:10.3390/microorganisms9112249)
Supplement: Supplementary file 1 [file microorganisms-09-02249-s001.zip]

Archive with 6 entries (6 files):
- Sup Data 1.pdf
- Sup Data 2.txt
- Sup Data 3.xlsx
- Sup Data 4.xlsx
- Sup Data5.pdf
- Supplementary figures.pdf
