# Supplementary material for: Complete Genome Analysis of Undecylprodigiosin Pigment Biosynthesizing Marine Streptomyces Species Displaying Potential Bioactive Applications
Source: Microorganisms. 2021 Oct 28;9(11):2249. doi: 10.3390/microorganisms9112249 (PMC8618203; doi:10.3390/microorganisms9112249)
Supplement: Supplementary file 1 [file microorganisms-09-02249-s001.zip › Sup Data 2.txt]

The COGs domains used in the estimate of relatedness include:
COG0012	COG0012	Predicted GTPase, probable translation factor [Translation, ribosomal structure and biogenesis].
COG0013	AlaS	Alanyl-tRNA synthetase [Translation, ribosomal structure and biogenesis].
COG0016	PheS	Phenylalanyl-tRNA synthetase alpha subunit [Translation, ribosomal structure and biogenesis].
COG0018	ArgS	Arginyl-tRNA synthetase [Translation, ribosomal structure and biogenesis].
COG0030	KsgA	Dimethyladenosine transferase (rRNA methylation) [Translation, ribosomal structure and biogenesis].
COG0041	PurE	Phosphoribosylcarboxyaminoimidazole (NCAIR) mutase [Nucleotide transport and metabolism].
COG0046	PurL	Phosphoribosylformylglycinamidine (FGAM) synthase, synthetase domain [Nucleotide transport and metabolism].
COG0048	RpsL	Ribosomal protein S12 [Translation, ribosomal structure and biogenesis].
COG0049	RpsG	Ribosomal protein S7 [Translation, ribosomal structure and biogenesis].
COG0051	RpsJ	Ribosomal protein S10 [Translation, ribosomal structure and biogenesis].
COG0052	RpsB	Ribosomal protein S2 [Translation, ribosomal structure and biogenesis].
COG0072	PheT	Phenylalanyl-tRNA synthetase beta subunit [Translation, ribosomal structure and biogenesis].
COG0080	RplK	Ribosomal protein L11 [Translation, ribosomal structure and biogenesis].
COG0081	RplA	Ribosomal protein L1 [Translation, ribosomal structure and biogenesis].
COG0082	AroC	Chorismate synthase [Amino acid transport and metabolism].
COG0086	RpoC	DNA-directed RNA polymerase, beta' subunit/160 kD subunit [Transcription].
COG0087	RplC	Ribosomal protein L3 [Translation, ribosomal structure and biogenesis].
COG0088	RplD	Ribosomal protein L4 [Translation, ribosomal structure and biogenesis].
COG0089	RplW	Ribosomal protein L23 [Translation, ribosomal structure and biogenesis].
COG0090	RplB	Ribosomal protein L2 [Translation, ribosomal structure and biogenesis].
COG0091	RplV	Ribosomal protein L22 [Translation, ribosomal structure and biogenesis].
COG0092	RpsC	Ribosomal protein S3 [Translation, ribosomal structure and biogenesis].
COG0093	RplN	Ribosomal protein L14 [Translation, ribosomal structure and biogenesis].
COG0094	RplE	Ribosomal protein L5 [Translation, ribosomal structure and biogenesis].
COG0096	RpsH	Ribosomal protein S8 [Translation, ribosomal structure and biogenesis].
COG0097	RplF	Ribosomal protein L6P/L9E [Translation, ribosomal structure and biogenesis].
COG0098	RpsE	Ribosomal protein S5 [Translation, ribosomal structure and biogenesis].
COG0099	RpsM	Ribosomal protein S13 [Translation, ribosomal structure and biogenesis].
COG0100	RpsK	Ribosomal protein S11 [Translation, ribosomal structure and biogenesis].
COG0102	RplM	Ribosomal protein L13 [Translation, ribosomal structure and biogenesis].
COG0103	RpsI	Ribosomal protein S9 [Translation, ribosomal structure and biogenesis].
COG0105	Ndk	Nucleoside diphosphate kinase [Nucleotide transport and metabolism].
COG0126	Pgk	3-phosphoglycerate kinase [Carbohydrate transport and metabolism].
COG0127	COG0127	Xanthosine triphosphate pyrophosphatase [Nucleotide transport and metabolism].
COG0130	TruB	Pseudouridine synthase [Translation, ribosomal structure and biogenesis].
COG0150	PurM	Phosphoribosylaminoimidazole (AIR) synthetase [Nucleotide transport and metabolism].
COG0151	PurD	Phosphoribosylamine-glycine ligase [Nucleotide transport and metabolism].
COG0164	RnhB	Ribonuclease HII [DNA replication, recombination, and repair].
COG0172	SerS	Seryl-tRNA synthetase [Translation, ribosomal structure and biogenesis].
COG0185	RpsS	Ribosomal protein S19 [Translation, ribosomal structure and biogenesis].
COG0186	RpsQ	Ribosomal protein S17 [Translation, ribosomal structure and biogenesis].
COG0215	CysS	Cysteinyl-tRNA synthetase [Translation, ribosomal structure and biogenesis].
COG0244	RplJ	Ribosomal protein L10 [Translation, ribosomal structure and biogenesis].
COG0256	RplR	Ribosomal protein L18 [Translation, ribosomal structure and biogenesis].
COG0343	Tgt	Queuine/archaeosine tRNA-ribosyltransferase [Translation, ribosomal structure and biogenesis].
COG0504	PyrG	CTP synthase (UTP-ammonia lyase) [Nucleotide transport and metabolism].
COG0519	GuaA	GMP synthase, PP-ATPase domain/subunit [Nucleotide transport and metabolism].
COG0532	InfB	Translation initiation factor 2 (IF-2; GTPase) [Translation, ribosomal structure and biogenesis].
COG0533	QRI7	Metal-dependent proteases with possible chaperone activity [Posttranslational modification, protein turnover, chaperones].
