# Supplementary material for: Complete Genome Analysis of Undecylprodigiosin Pigment Biosynthesizing Marine Streptomyces Species Displaying Potential Bioactive Applications
Source: Microorganisms. 2021 Oct 28;9(11):2249. doi: 10.3390/microorganisms9112249 (PMC8618203; doi:10.3390/microorganisms9112249)
Supplement: Supplementary file 1 [file microorganisms-09-02249-s001.zip › Sup Data 3.xlsx]

## Sheet: Sheet1
Feature Id	Aliases	Genome	Type	Function
JNKEMPKF_00002	JNKEMPKF_00002	BSE6-1.gbk_genome (100414/9/1)	gene	hypothetical protein
JNKEMPKF_01088	JNKEMPKF_01088	BSE6-1.gbk_genome (100414/9/1)	gene	hypothetical protein
JNKEMPKF_01090	JNKEMPKF_01090	BSE6-1.gbk_genome (100414/9/1)	gene	hypothetical protein
JNKEMPKF_01124	JNKEMPKF_01124	BSE6-1.gbk_genome (100414/9/1)	gene	hypothetical protein
JNKEMPKF_01153	JNKEMPKF_01153	BSE6-1.gbk_genome (100414/9/1)	gene	hypothetical protein
JNKEMPKF_00013	JNKEMPKF_00013	BSE6-1.gbk_genome (100414/9/1)	gene	class I SAM-dependent methyltransferase
JNKEMPKF_01326	JNKEMPKF_01326	BSE6-1.gbk_genome (100414/9/1)	gene	SDR family oxidoreductase
JNKEMPKF_01335	JNKEMPKF_01335	BSE6-1.gbk_genome (100414/9/1)	gene	hypothetical protein
JNKEMPKF_01338	JNKEMPKF_01338	BSE6-1.gbk_genome (100414/9/1)	gene	zinc-binding dehydrogenase
JNKEMPKF_01339	JNKEMPKF_01339	BSE6-1.gbk_genome (100414/9/1)	gene	GNAT family N-acetyltransferase
JNKEMPKF_01343	JNKEMPKF_01343	BSE6-1.gbk_genome (100414/9/1)	gene	hypothetical protein
JNKEMPKF_01346	JNKEMPKF_01346	BSE6-1.gbk_genome (100414/9/1)	gene	hypothetical protein
JNKEMPKF_01352	JNKEMPKF_01352	BSE6-1.gbk_genome (100414/9/1)	gene	glutamate--cysteine ligase
JNKEMPKF_01373	JNKEMPKF_01373	BSE6-1.gbk_genome (100414/9/1)	gene	hypothetical protein
JNKEMPKF_01402	JNKEMPKF_01402	BSE6-1.gbk_genome (100414/9/1)	gene	copper chaperone PCu(A)C
JNKEMPKF_01415	JNKEMPKF_01415	BSE6-1.gbk_genome (100414/9/1)	gene	hypothetical protein
JNKEMPKF_01417	JNKEMPKF_01417	BSE6-1.gbk_genome (100414/9/1)	gene	MarR family transcriptional regulator
JNKEMPKF_01445	JNKEMPKF_01445	BSE6-1.gbk_genome (100414/9/1)	gene	hypothetical protein
JNKEMPKF_01447	JNKEMPKF_01447	BSE6-1.gbk_genome (100414/9/1)	gene	hypothetical protein
JNKEMPKF_01476	JNKEMPKF_01476	BSE6-1.gbk_genome (100414/9/1)	gene	hypothetical protein
JNKEMPKF_01699	JNKEMPKF_01699	BSE6-1.gbk_genome (100414/9/1)	gene	hypothetical protein
JNKEMPKF_01700	JNKEMPKF_01700	BSE6-1.gbk_genome (100414/9/1)	gene	hypothetical protein
JNKEMPKF_01766	JNKEMPKF_01766	BSE6-1.gbk_genome (100414/9/1)	gene	hypothetical protein
JNKEMPKF_01767	JNKEMPKF_01767	BSE6-1.gbk_genome (100414/9/1)	gene	hypothetical protein
JNKEMPKF_01768	JNKEMPKF_01768	BSE6-1.gbk_genome (100414/9/1)	gene	polymer-forming cytoskeletal protein
JNKEMPKF_01769	JNKEMPKF_01769	BSE6-1.gbk_genome (100414/9/1)	gene	discoidin domain-containing protein
JNKEMPKF_01770	JNKEMPKF_01770	BSE6-1.gbk_genome (100414/9/1)	gene	DNRLRE domain-containing protein
JNKEMPKF_01771	JNKEMPKF_01771	BSE6-1.gbk_genome (100414/9/1)	gene	transcriptional regulator
JNKEMPKF_01774	JNKEMPKF_01774	BSE6-1.gbk_genome (100414/9/1)	gene	hypothetical protein
JNKEMPKF_00179	JNKEMPKF_00179	BSE6-1.gbk_genome (100414/9/1)	gene	ATP-binding protein
JNKEMPKF_01797	JNKEMPKF_01797	BSE6-1.gbk_genome (100414/9/1)	gene	hypothetical protein
JNKEMPKF_00180	JNKEMPKF_00180	BSE6-1.gbk_genome (100414/9/1)	gene	transcriptional regulator
JNKEMPKF_01942	JNKEMPKF_01942	BSE6-1.gbk_genome (100414/9/1)	gene	hypothetical protein
JNKEMPKF_01943	JNKEMPKF_01943	BSE6-1.gbk_genome (100414/9/1)	gene	hypothetical protein
JNKEMPKF_00003	JNKEMPKF_00003	BSE6-1.gbk_genome (100414/9/1)	gene	hypothetical protein
JNKEMPKF_02063	JNKEMPKF_02063	BSE6-1.gbk_genome (100414/9/1)	gene	hypothetical protein
JNKEMPKF_00023	JNKEMPKF_00023	BSE6-1.gbk_genome (100414/9/1)	gene	hypothetical protein
JNKEMPKF_00222	JNKEMPKF_00222	BSE6-1.gbk_genome (100414/9/1)	gene	family 20 glycosylhydrolase
JNKEMPKF_02293	JNKEMPKF_02293	BSE6-1.gbk_genome (100414/9/1)	gene	hypothetical protein
JNKEMPKF_02590	JNKEMPKF_02590	BSE6-1.gbk_genome (100414/9/1)	gene	hypothetical protein
JNKEMPKF_02612	JNKEMPKF_02612	BSE6-1.gbk_genome (100414/9/1)	gene	hypothetical protein
JNKEMPKF_02671	JNKEMPKF_02671	BSE6-1.gbk_genome (100414/9/1)	gene	hypothetical protein
JNKEMPKF_02895	JNKEMPKF_02895	BSE6-1.gbk_genome (100414/9/1)	gene	hypothetical protein
JNKEMPKF_02985	JNKEMPKF_02985	BSE6-1.gbk_genome (100414/9/1)	gene	serine protease
JNKEMPKF_00004	JNKEMPKF_00004	BSE6-1.gbk_genome (100414/9/1)	gene	hypothetical protein
JNKEMPKF_03084	JNKEMPKF_03084	BSE6-1.gbk_genome (100414/9/1)	gene	hypothetical protein
JNKEMPKF_03184	JNKEMPKF_03184	BSE6-1.gbk_genome (100414/9/1)	gene	hypothetical protein
JNKEMPKF_03185	JNKEMPKF_03185	BSE6-1.gbk_genome (100414/9/1)	gene	hypothetical protein
JNKEMPKF_03235	JNKEMPKF_03235	BSE6-1.gbk_genome (100414/9/1)	gene	hypothetical protein
JNKEMPKF_03237	JNKEMPKF_03237	BSE6-1.gbk_genome (100414/9/1)	gene	hypothetical protein
JNKEMPKF_03305	JNKEMPKF_03305	BSE6-1.gbk_genome (100414/9/1)	gene	hypothetical protein
JNKEMPKF_00034	JNKEMPKF_00034	BSE6-1.gbk_genome (100414/9/1)	gene	hypothetical protein
JNKEMPKF_03352	JNKEMPKF_03352	BSE6-1.gbk_genome (100414/9/1)	gene	hypothetical protein
JNKEMPKF_03355	JNKEMPKF_03355	BSE6-1.gbk_genome (100414/9/1)	gene	hypothetical protein
JNKEMPKF_03356	JNKEMPKF_03356	BSE6-1.gbk_genome (100414/9/1)	gene	MarR family transcriptional regulator
JNKEMPKF_03357	JNKEMPKF_03357	BSE6-1.gbk_genome (100414/9/1)	gene	SRPBCC family protein
JNKEMPKF_00035	JNKEMPKF_00035	BSE6-1.gbk_genome (100414/9/1)	gene	hypothetical protein
JNKEMPKF_03436	JNKEMPKF_03436	BSE6-1.gbk_genome (100414/9/1)	gene	hypothetical protein
JNKEMPKF_03786	JNKEMPKF_03786	BSE6-1.gbk_genome (100414/9/1)	gene	hypothetical protein
JNKEMPKF_03805	JNKEMPKF_03805	BSE6-1.gbk_genome (100414/9/1)	gene	hypothetical protein
JNKEMPKF_03899	JNKEMPKF_03899	BSE6-1.gbk_genome (100414/9/1)	gene	hypothetical protein
JNKEMPKF_03963	JNKEMPKF_03963	BSE6-1.gbk_genome (100414/9/1)	gene	NACHT domain-containing protein
JNKEMPKF_03998	JNKEMPKF_03998	BSE6-1.gbk_genome (100414/9/1)	gene	hypothetical protein
JNKEMPKF_00041	JNKEMPKF_00041	BSE6-1.gbk_genome (100414/9/1)	gene	VCBS repeat-containing protein
JNKEMPKF_04065	JNKEMPKF_04065	BSE6-1.gbk_genome (100414/9/1)	gene	hypothetical protein
JNKEMPKF_04156	JNKEMPKF_04156	BSE6-1.gbk_genome (100414/9/1)	gene	hypothetical protein
JNKEMPKF_04191	JNKEMPKF_04191	BSE6-1.gbk_genome (100414/9/1)	gene	lactococcin 972 family bacteriocin
JNKEMPKF_04192	JNKEMPKF_04192	BSE6-1.gbk_genome (100414/9/1)	gene	hypothetical protein
JNKEMPKF_04193	JNKEMPKF_04193	BSE6-1.gbk_genome (100414/9/1)	gene	hypothetical protein
JNKEMPKF_04204	JNKEMPKF_04204	BSE6-1.gbk_genome (100414/9/1)	gene	ATP-binding protein
JNKEMPKF_04229	JNKEMPKF_04229	BSE6-1.gbk_genome (100414/9/1)	gene	hypothetical protein
JNKEMPKF_04230	JNKEMPKF_04230	BSE6-1.gbk_genome (100414/9/1)	gene	hypothetical protein
JNKEMPKF_00436	JNKEMPKF_00436	BSE6-1.gbk_genome (100414/9/1)	gene	cytochrome C oxidase subunit I
JNKEMPKF_04470	JNKEMPKF_04470	BSE6-1.gbk_genome (100414/9/1)	gene	hypothetical protein
JNKEMPKF_04531	JNKEMPKF_04531	BSE6-1.gbk_genome (100414/9/1)	gene	hypothetical protein
JNKEMPKF_04536	JNKEMPKF_04536	BSE6-1.gbk_genome (100414/9/1)	gene	hypothetical protein
JNKEMPKF_04543	JNKEMPKF_04543	BSE6-1.gbk_genome (100414/9/1)	gene	hypothetical protein
JNKEMPKF_04589	JNKEMPKF_04589	BSE6-1.gbk_genome (100414/9/1)	gene	peptidoglycan-binding protein
JNKEMPKF_04698	JNKEMPKF_04698	BSE6-1.gbk_genome (100414/9/1)	gene	hypothetical protein
JNKEMPKF_04699	JNKEMPKF_04699	BSE6-1.gbk_genome (100414/9/1)	gene	hypothetical protein
JNKEMPKF_04778	JNKEMPKF_04778	BSE6-1.gbk_genome (100414/9/1)	gene	hypothetical protein
JNKEMPKF_04779	JNKEMPKF_04779	BSE6-1.gbk_genome (100414/9/1)	gene	hypothetical protein
JNKEMPKF_04911	2.3.1.-, JNKEMPKF_04911	BSE6-1.gbk_genome (100414/9/1)	gene	GNAT family N-acetyltransferase
JNKEMPKF_04917	JNKEMPKF_04917	BSE6-1.gbk_genome (100414/9/1)	gene	hypothetical protein
JNKEMPKF_00487	JNKEMPKF_00487	BSE6-1.gbk_genome (100414/9/1)	gene	hypothetical protein
JNKEMPKF_04977	JNKEMPKF_04977	BSE6-1.gbk_genome (100414/9/1)	gene	hypothetical protein
JNKEMPKF_04978	JNKEMPKF_04978	BSE6-1.gbk_genome (100414/9/1)	gene	hypothetical protein
JNKEMPKF_04979	JNKEMPKF_04979	BSE6-1.gbk_genome (100414/9/1)	gene	helix-turn-helix domain-containing protein
JNKEMPKF_04980	JNKEMPKF_04980	BSE6-1.gbk_genome (100414/9/1)	gene	helix-turn-helix domain-containing protein
JNKEMPKF_04982	JNKEMPKF_04982	BSE6-1.gbk_genome (100414/9/1)	gene	recombinase RecT
JNKEMPKF_04983	JNKEMPKF_04983	BSE6-1.gbk_genome (100414/9/1)	gene	3'-5' exonuclease
JNKEMPKF_04984	JNKEMPKF_04984	BSE6-1.gbk_genome (100414/9/1)	gene	hypothetical protein
JNKEMPKF_04985	JNKEMPKF_04985	BSE6-1.gbk_genome (100414/9/1)	gene	hypothetical protein
JNKEMPKF_04986	JNKEMPKF_04986	BSE6-1.gbk_genome (100414/9/1)	gene	hypothetical protein
JNKEMPKF_04987	JNKEMPKF_04987	BSE6-1.gbk_genome (100414/9/1)	gene	Holliday junction endonuclease
JNKEMPKF_04988	JNKEMPKF_04988	BSE6-1.gbk_genome (100414/9/1)	gene	hypothetical protein
JNKEMPKF_04989	JNKEMPKF_04989	BSE6-1.gbk_genome (100414/9/1)	gene	helix-turn-helix domain-containing protein
JNKEMPKF_04990	JNKEMPKF_04990	BSE6-1.gbk_genome (100414/9/1)	gene	hypothetical protein
JNKEMPKF_04991	JNKEMPKF_04991	BSE6-1.gbk_genome (100414/9/1)	gene	WhiB family transcriptional regulator
JNKEMPKF_04992	JNKEMPKF_04992	BSE6-1.gbk_genome (100414/9/1)	gene	hypothetical protein
JNKEMPKF_04993	JNKEMPKF_04993	BSE6-1.gbk_genome (100414/9/1)	gene	hypothetical protein
JNKEMPKF_04994	JNKEMPKF_04994	BSE6-1.gbk_genome (100414/9/1)	gene	hypothetical protein
JNKEMPKF_04995	JNKEMPKF_04995	BSE6-1.gbk_genome (100414/9/1)	gene	hypothetical protein
JNKEMPKF_04996	JNKEMPKF_04996	BSE6-1.gbk_genome (100414/9/1)	gene	hypothetical protein
JNKEMPKF_04997	JNKEMPKF_04997	BSE6-1.gbk_genome (100414/9/1)	gene	hypothetical protein
JNKEMPKF_04998	JNKEMPKF_04998	BSE6-1.gbk_genome (100414/9/1)	gene	hypothetical protein
JNKEMPKF_04999	JNKEMPKF_04999	BSE6-1.gbk_genome (100414/9/1)	gene	hypothetical protein
JNKEMPKF_05000	JNKEMPKF_05000	BSE6-1.gbk_genome (100414/9/1)	gene	hypothetical protein
JNKEMPKF_05001	JNKEMPKF_05001	BSE6-1.gbk_genome (100414/9/1)	gene	hypothetical protein
JNKEMPKF_05002	JNKEMPKF_05002	BSE6-1.gbk_genome (100414/9/1)	gene	hypothetical protein
JNKEMPKF_05003	JNKEMPKF_05003	BSE6-1.gbk_genome (100414/9/1)	gene	hypothetical protein
JNKEMPKF_05004	JNKEMPKF_05004	BSE6-1.gbk_genome (100414/9/1)	gene	hypothetical protein
JNKEMPKF_05005	JNKEMPKF_05005	BSE6-1.gbk_genome (100414/9/1)	gene	hypothetical protein
JNKEMPKF_05006	JNKEMPKF_05006	BSE6-1.gbk_genome (100414/9/1)	gene	hypothetical protein
JNKEMPKF_05007	JNKEMPKF_05007	BSE6-1.gbk_genome (100414/9/1)	gene	hypothetical protein
JNKEMPKF_05008	JNKEMPKF_05008	BSE6-1.gbk_genome (100414/9/1)	gene	hypothetical protein
JNKEMPKF_05009	JNKEMPKF_05009	BSE6-1.gbk_genome (100414/9/1)	gene	ankyrin repeat domain-containing protein
JNKEMPKF_05010	JNKEMPKF_05010	BSE6-1.gbk_genome (100414/9/1)	gene	hypothetical protein
JNKEMPKF_05011	JNKEMPKF_05011	BSE6-1.gbk_genome (100414/9/1)	gene	hypothetical protein
JNKEMPKF_05012	JNKEMPKF_05012	BSE6-1.gbk_genome (100414/9/1)	gene	hypothetical protein
JNKEMPKF_05013	JNKEMPKF_05013	BSE6-1.gbk_genome (100414/9/1)	gene	hypothetical protein
JNKEMPKF_05014	JNKEMPKF_05014	BSE6-1.gbk_genome (100414/9/1)	gene	helix-turn-helix domain-containing protein
JNKEMPKF_05015	JNKEMPKF_05015	BSE6-1.gbk_genome (100414/9/1)	gene	hypothetical protein
JNKEMPKF_05016	JNKEMPKF_05016	BSE6-1.gbk_genome (100414/9/1)	gene	hypothetical protein
JNKEMPKF_05017	JNKEMPKF_05017	BSE6-1.gbk_genome (100414/9/1)	gene	hypothetical protein
JNKEMPKF_05018	JNKEMPKF_05018	BSE6-1.gbk_genome (100414/9/1)	gene	hypothetical protein
JNKEMPKF_05019	JNKEMPKF_05019	BSE6-1.gbk_genome (100414/9/1)	gene	hypothetical protein
JNKEMPKF_05020	JNKEMPKF_05020	BSE6-1.gbk_genome (100414/9/1)	gene	hypothetical protein
JNKEMPKF_05021	JNKEMPKF_05021	BSE6-1.gbk_genome (100414/9/1)	gene	hypothetical protein
JNKEMPKF_05022	JNKEMPKF_05022	BSE6-1.gbk_genome (100414/9/1)	gene	hypothetical protein
JNKEMPKF_05023	JNKEMPKF_05023	BSE6-1.gbk_genome (100414/9/1)	gene	hypothetical protein
JNKEMPKF_05024	JNKEMPKF_05024	BSE6-1.gbk_genome (100414/9/1)	gene	hypothetical protein
JNKEMPKF_05025	JNKEMPKF_05025	BSE6-1.gbk_genome (100414/9/1)	gene	hypothetical protein
JNKEMPKF_05027	JNKEMPKF_05027	BSE6-1.gbk_genome (100414/9/1)	gene	hypothetical protein
JNKEMPKF_05028	JNKEMPKF_05028	BSE6-1.gbk_genome (100414/9/1)	gene	hypothetical protein
JNKEMPKF_05029	JNKEMPKF_05029	BSE6-1.gbk_genome (100414/9/1)	gene	hypothetical protein
JNKEMPKF_05030	JNKEMPKF_05030	BSE6-1.gbk_genome (100414/9/1)	gene	hypothetical protein
JNKEMPKF_05031	JNKEMPKF_05031	BSE6-1.gbk_genome (100414/9/1)	gene	hypothetical protein
JNKEMPKF_05032	JNKEMPKF_05032	BSE6-1.gbk_genome (100414/9/1)	gene	hypothetical protein
JNKEMPKF_05033	JNKEMPKF_05033	BSE6-1.gbk_genome (100414/9/1)	gene	hypothetical protein
JNKEMPKF_05034	JNKEMPKF_05034	BSE6-1.gbk_genome (100414/9/1)	gene	hypothetical protein
JNKEMPKF_05035	JNKEMPKF_05035	BSE6-1.gbk_genome (100414/9/1)	gene	hypothetical protein
JNKEMPKF_05036	JNKEMPKF_05036	BSE6-1.gbk_genome (100414/9/1)	gene	phosphoadenosine phosphosulfate reductase family protein
JNKEMPKF_05038	JNKEMPKF_05038	BSE6-1.gbk_genome (100414/9/1)	gene	hypothetical protein
JNKEMPKF_05039	JNKEMPKF_05039	BSE6-1.gbk_genome (100414/9/1)	gene	hypothetical protein
JNKEMPKF_05043	JNKEMPKF_05043	BSE6-1.gbk_genome (100414/9/1)	gene	hypothetical protein
JNKEMPKF_05044	JNKEMPKF_05044	BSE6-1.gbk_genome (100414/9/1)	gene	hypothetical protein
JNKEMPKF_05045	JNKEMPKF_05045	BSE6-1.gbk_genome (100414/9/1)	gene	hypothetical protein
JNKEMPKF_05046	JNKEMPKF_05046	BSE6-1.gbk_genome (100414/9/1)	gene	hypothetical protein
JNKEMPKF_05048	JNKEMPKF_05048	BSE6-1.gbk_genome (100414/9/1)	gene	hypothetical protein
JNKEMPKF_05049	JNKEMPKF_05049	BSE6-1.gbk_genome (100414/9/1)	gene	hypothetical protein
JNKEMPKF_05051	JNKEMPKF_05051	BSE6-1.gbk_genome (100414/9/1)	gene	hypothetical protein
JNKEMPKF_05052	JNKEMPKF_05052	BSE6-1.gbk_genome (100414/9/1)	gene	hypothetical protein
JNKEMPKF_05055	JNKEMPKF_05055	BSE6-1.gbk_genome (100414/9/1)	gene	hypothetical protein
JNKEMPKF_05056	JNKEMPKF_05056	BSE6-1.gbk_genome (100414/9/1)	gene	hypothetical protein
JNKEMPKF_05059	JNKEMPKF_05059	BSE6-1.gbk_genome (100414/9/1)	gene	hypothetical protein
JNKEMPKF_05060	JNKEMPKF_05060	BSE6-1.gbk_genome (100414/9/1)	gene	hypothetical protein
JNKEMPKF_05063	JNKEMPKF_05063	BSE6-1.gbk_genome (100414/9/1)	gene	hypothetical protein
JNKEMPKF_05064	JNKEMPKF_05064	BSE6-1.gbk_genome (100414/9/1)	gene	hypothetical protein
JNKEMPKF_05065	JNKEMPKF_05065	BSE6-1.gbk_genome (100414/9/1)	gene	hypothetical protein
JNKEMPKF_05066	JNKEMPKF_05066	BSE6-1.gbk_genome (100414/9/1)	gene	hypothetical protein
JNKEMPKF_05069	JNKEMPKF_05069	BSE6-1.gbk_genome (100414/9/1)	gene	ATP-binding protein
JNKEMPKF_05070	JNKEMPKF_05070	BSE6-1.gbk_genome (100414/9/1)	gene	hypothetical protein
JNKEMPKF_00006	JNKEMPKF_00006	BSE6-1.gbk_genome (100414/9/1)	gene	hypothetical protein
JNKEMPKF_05074	JNKEMPKF_05074	BSE6-1.gbk_genome (100414/9/1)	gene	hypothetical protein
JNKEMPKF_05076	JNKEMPKF_05076	BSE6-1.gbk_genome (100414/9/1)	gene	hypothetical protein
JNKEMPKF_05077	JNKEMPKF_05077	BSE6-1.gbk_genome (100414/9/1)	gene	hypothetical protein
JNKEMPKF_05078	JNKEMPKF_05078	BSE6-1.gbk_genome (100414/9/1)	gene	hypothetical protein
JNKEMPKF_05079	JNKEMPKF_05079	BSE6-1.gbk_genome (100414/9/1)	gene	hypothetical protein
JNKEMPKF_05080	JNKEMPKF_05080	BSE6-1.gbk_genome (100414/9/1)	gene	hypothetical protein
JNKEMPKF_05081	JNKEMPKF_05081	BSE6-1.gbk_genome (100414/9/1)	gene	hypothetical protein
JNKEMPKF_05084	JNKEMPKF_05084	BSE6-1.gbk_genome (100414/9/1)	gene	hypothetical protein
JNKEMPKF_05090	JNKEMPKF_05090	BSE6-1.gbk_genome (100414/9/1)	gene	hypothetical protein
JNKEMPKF_05152	JNKEMPKF_05152	BSE6-1.gbk_genome (100414/9/1)	gene	CbrC family protein
JNKEMPKF_05241	JNKEMPKF_05241	BSE6-1.gbk_genome (100414/9/1)	gene	hypothetical protein
JNKEMPKF_05720	JNKEMPKF_05720	BSE6-1.gbk_genome (100414/9/1)	gene	hypothetical protein
JNKEMPKF_05874	JNKEMPKF_05874	BSE6-1.gbk_genome (100414/9/1)	gene	hypothetical protein
JNKEMPKF_06041	JNKEMPKF_06041	BSE6-1.gbk_genome (100414/9/1)	gene	hypothetical protein
JNKEMPKF_00007	JNKEMPKF_00007	BSE6-1.gbk_genome (100414/9/1)	gene	hypothetical protein
JNKEMPKF_00606	JNKEMPKF_00606	BSE6-1.gbk_genome (100414/9/1)	gene	hypothetical protein
JNKEMPKF_06201	JNKEMPKF_06201	BSE6-1.gbk_genome (100414/9/1)	gene	hypothetical protein
JNKEMPKF_06202	JNKEMPKF_06202	BSE6-1.gbk_genome (100414/9/1)	gene	SMI1/KNR4 family protein
JNKEMPKF_06243	JNKEMPKF_06243	BSE6-1.gbk_genome (100414/9/1)	gene	recombinase family protein
JNKEMPKF_06245	JNKEMPKF_06245	BSE6-1.gbk_genome (100414/9/1)	gene	hypothetical protein
JNKEMPKF_06246	JNKEMPKF_06246	BSE6-1.gbk_genome (100414/9/1)	gene	hypothetical protein
JNKEMPKF_06247	JNKEMPKF_06247	BSE6-1.gbk_genome (100414/9/1)	gene	hypothetical protein
JNKEMPKF_06249	JNKEMPKF_06249	BSE6-1.gbk_genome (100414/9/1)	gene	hypothetical protein
JNKEMPKF_06250	JNKEMPKF_06250	BSE6-1.gbk_genome (100414/9/1)	gene	hypothetical protein
JNKEMPKF_06252	JNKEMPKF_06252	BSE6-1.gbk_genome (100414/9/1)	gene	hypothetical protein
JNKEMPKF_06394	JNKEMPKF_06394	BSE6-1.gbk_genome (100414/9/1)	gene	hypothetical protein
JNKEMPKF_00650	JNKEMPKF_00650	BSE6-1.gbk_genome (100414/9/1)	gene	ATP-binding protein
JNKEMPKF_06574	JNKEMPKF_06574	BSE6-1.gbk_genome (100414/9/1)	gene	SsgA family sporulation/cell division regulator
JNKEMPKF_00655	JNKEMPKF_00655	BSE6-1.gbk_genome (100414/9/1)	gene	heavy-metal-associated domain-containing protein
JNKEMPKF_00656	JNKEMPKF_00656	BSE6-1.gbk_genome (100414/9/1)	gene	nuclear transport factor 2 family protein
JNKEMPKF_00657	JNKEMPKF_00657	BSE6-1.gbk_genome (100414/9/1)	gene	TetR/AcrR family transcriptional regulator; helix-turn-helix transcriptional regulator
JNKEMPKF_00658	JNKEMPKF_00658	BSE6-1.gbk_genome (100414/9/1)	gene	phage integrase family protein
JNKEMPKF_00659	JNKEMPKF_00659	BSE6-1.gbk_genome (100414/9/1)	gene	hypothetical protein
JNKEMPKF_06647	JNKEMPKF_06647	BSE6-1.gbk_genome (100414/9/1)	gene	hypothetical protein
JNKEMPKF_06660	JNKEMPKF_06660	BSE6-1.gbk_genome (100414/9/1)	gene	hypothetical protein
JNKEMPKF_06740	JNKEMPKF_06740	BSE6-1.gbk_genome (100414/9/1)	gene	hypothetical protein
JNKEMPKF_06818	JNKEMPKF_06818	BSE6-1.gbk_genome (100414/9/1)	gene	hypothetical protein
JNKEMPKF_06819	JNKEMPKF_06819	BSE6-1.gbk_genome (100414/9/1)	gene	hypothetical protein
JNKEMPKF_06828	JNKEMPKF_06828	BSE6-1.gbk_genome (100414/9/1)	gene	hypothetical protein
JNKEMPKF_00681	4.2.1.20, JNKEMPKF_00681, trpA_2	BSE6-1.gbk_genome (100414/9/1)	gene	tryptophan synthase subunit alpha
JNKEMPKF_00688	JNKEMPKF_00688	BSE6-1.gbk_genome (100414/9/1)	gene	AIPR family protein
JNKEMPKF_00008	JNKEMPKF_00008	BSE6-1.gbk_genome (100414/9/1)	gene	hypothetical protein
JNKEMPKF_07100	JNKEMPKF_07100	BSE6-1.gbk_genome (100414/9/1)	gene	hypothetical protein
JNKEMPKF_07106	JNKEMPKF_07106	BSE6-1.gbk_genome (100414/9/1)	gene	hypothetical protein
JNKEMPKF_00707	JNKEMPKF_00707	BSE6-1.gbk_genome (100414/9/1)	gene	hypothetical protein
JNKEMPKF_07107	JNKEMPKF_07107	BSE6-1.gbk_genome (100414/9/1)	gene	hypothetical protein
JNKEMPKF_07108	JNKEMPKF_07108	BSE6-1.gbk_genome (100414/9/1)	gene	CHAT domain-containing protein
JNKEMPKF_07109	JNKEMPKF_07109	BSE6-1.gbk_genome (100414/9/1)	gene	hypothetical protein
JNKEMPKF_07130	JNKEMPKF_07130	BSE6-1.gbk_genome (100414/9/1)	gene	TetR/AcrR family transcriptional regulator; helix-turn-helix transcriptional regulator
JNKEMPKF_07131	JNKEMPKF_07131	BSE6-1.gbk_genome (100414/9/1)	gene	zinc-binding dehydrogenase
JNKEMPKF_07138	JNKEMPKF_07138	BSE6-1.gbk_genome (100414/9/1)	gene	SDR family NAD(P)-dependent oxidoreductase
JNKEMPKF_07139	JNKEMPKF_07139	BSE6-1.gbk_genome (100414/9/1)	gene	TetR family transcriptional regulator
JNKEMPKF_07157	JNKEMPKF_07157	BSE6-1.gbk_genome (100414/9/1)	gene	hypothetical protein
JNKEMPKF_07159	JNKEMPKF_07159	BSE6-1.gbk_genome (100414/9/1)	gene	hypothetical protein
JNKEMPKF_07172	JNKEMPKF_07172	BSE6-1.gbk_genome (100414/9/1)	gene	hypothetical protein
JNKEMPKF_07180	JNKEMPKF_07180	BSE6-1.gbk_genome (100414/9/1)	gene	ATP-binding protein
JNKEMPKF_07199	JNKEMPKF_07199	BSE6-1.gbk_genome (100414/9/1)	gene	hypothetical protein
JNKEMPKF_07201	JNKEMPKF_07201	BSE6-1.gbk_genome (100414/9/1)	gene	hypothetical protein
JNKEMPKF_00717	JNKEMPKF_00717	BSE6-1.gbk_genome (100414/9/1)	gene	hypothetical protein
JNKEMPKF_07211	JNKEMPKF_07211	BSE6-1.gbk_genome (100414/9/1)	gene	hypothetical protein
JNKEMPKF_07213	JNKEMPKF_07213	BSE6-1.gbk_genome (100414/9/1)	gene	GNAT family N-acetyltransferase
JNKEMPKF_07220	JNKEMPKF_07220	BSE6-1.gbk_genome (100414/9/1)	gene	hypothetical protein
JNKEMPKF_07221	JNKEMPKF_07221	BSE6-1.gbk_genome (100414/9/1)	gene	hypothetical protein
JNKEMPKF_07223	JNKEMPKF_07223	BSE6-1.gbk_genome (100414/9/1)	gene	hypothetical protein
JNKEMPKF_07225	JNKEMPKF_07225	BSE6-1.gbk_genome (100414/9/1)	gene	ATPase
JNKEMPKF_07226	JNKEMPKF_07226	BSE6-1.gbk_genome (100414/9/1)	gene	hypothetical protein
JNKEMPKF_00719	JNKEMPKF_00719	BSE6-1.gbk_genome (100414/9/1)	gene	hypothetical protein
JNKEMPKF_07238	JNKEMPKF_07238	BSE6-1.gbk_genome (100414/9/1)	gene	hypothetical protein
JNKEMPKF_07240	JNKEMPKF_07240	BSE6-1.gbk_genome (100414/9/1)	gene	hypothetical protein
JNKEMPKF_00738	JNKEMPKF_00738	BSE6-1.gbk_genome (100414/9/1)	gene	hypothetical protein
JNKEMPKF_00739	JNKEMPKF_00739	BSE6-1.gbk_genome (100414/9/1)	gene	CBS domain-containing protein
JNKEMPKF_00774	JNKEMPKF_00774	BSE6-1.gbk_genome (100414/9/1)	gene	hypothetical protein
JNKEMPKF_00009	JNKEMPKF_00009	BSE6-1.gbk_genome (100414/9/1)	gene	hypothetical protein
JNKEMPKF_00850	JNKEMPKF_00850	BSE6-1.gbk_genome (100414/9/1)	gene	hypothetical protein
JNKEMPKF_01005	JNKEMPKF_01005	BSE6-1.gbk_genome (100414/9/1)	gene	hypothetical protein
