# Supplementary material for: Complete Genome Analysis of Undecylprodigiosin Pigment Biosynthesizing Marine Streptomyces Species Displaying Potential Bioactive Applications
Source: Microorganisms. 2021 Oct 28;9(11):2249. doi: 10.3390/microorganisms9112249 (PMC8618203; doi:10.3390/microorganisms9112249)
Supplement: Supplementary file 1 [file microorganisms-09-02249-s001.zip › Sup Data 4.xlsx]

## Sheet: Sheet1
Genome	# Genes	# Genes in Homologs	# Genes in Singletons
Streptomyces parvulus	6858	6185	673
Streptomyces clavuligerus (100414/101/1)	6227	6051	176
Streptomyces lydicus (100414/102/1)	7191	6612	579
Streptomyces subrutilus	7200	5647	1553
Streptomyces rubrolavendulae	5439	4376	1063
Streptomyces qinglanensis	5462	4546	916
Streptomyces sp. CB02488	7704	6567	1137
Streptomyces sp. WMMB 714	5544	4673	871
Streptomyces indicus	7363	5931	1432
Streptomyces wuyuanensis	7158	5798	1360
Streptomyces avermitilis MA-4680 = NBRC 14893 (100414/11/1)	7920	7387	533
Streptomyces paucisporeus	7009	5163	1846
Streptomyces sp. KPB2	7138	6798	340
Streptomyces griseus subsp. griseus NBRC 13350	7088	6233	855
Streptomyces scabiei 87.22	8735	7553	1182
Streptomyces violaceusniger Tu 4113	9470	7718	1752
Streptomyces viridosporus ATCC 14672	7679	6191	1488
Streptomyces lividans TK24	7570	7001	569
Streptomyces viridochromogenes DSM 40736	7713	6556	1157
Streptomyces clavuligerus (100414/18/1)	7081	6404	677
Streptomyces coelicolor A3(2)	8152	7749	403
Streptomyces griseoaurantiacus M045	6695	5810	885
Streptomyces sp. Tu6071	6403	5054	1349
Streptomyces zinciresistens K42	7562	6045	1517
Streptomyces cattleya NRRL 8057 = DSM 46488	7079	5316	1763
Streptomyces acidiscabies 84-104	9849	7748	2101
Streptomyces venezuelae ATCC 10712	7387	6314	1073
Streptomyces ipomoeae 91-03	9079	7400	1679
Streptomyces turgidiscabies Car8	9738	7906	1832
Streptomyces mobaraensis NBRC 13819 = DSM 40847	6462	4936	1526
Streptomyces davaonensis JCM 4913	8574	7436	1138
Streptomyces sp. HmicA12	8253	6977	1276
Streptomyces sp. BoleA5	7908	5999	1909
Streptomyces sp. LaPpAH-95	6701	5984	717
Streptomyces hokutonensis	10744	9055	1689
Streptomyces purpureus KA281	6754	5742	1012
Streptomyces sp. CNT360	6552	5364	1188
Streptomyces sp. CNH287	6103	4860	1243
Streptomyces sp. TAA204	5457	4808	649
Streptomyces sp. CNS606	5118	4288	830
Streptomyces flavidovirens DSM 40150	6417	5388	1029
Streptomyces collinus Tu 365	7229	6626	603
Streptomyces niveus NCIMB 11891	7792	6440	1352
Streptomyces roseochromogenus subsp. oscitans DS 12.976	8938	6983	1955
Streptomyces albulus (100414/43/1)	8102	6531	1571
Streptomyces alboflavus	8261	7086	1175
Streptomyces yerevanensis	10107	8463	1644
Streptomyces atroolivaceus	7207	6240	967
Streptomyces rimosus subsp. rimosus	8424	6634	1790
Streptomyces lydicus (100414/48/1)	7280	6764	516
Streptomyces violens	6960	5967	993
Streptomyces catenulae	6019	5118	901
Streptomyces scopuliridis RB72	7123	6094	1029
Streptomyces griseofuscus	8177	6833	1344
Streptomyces varsoviensis	7245	5871	1374
Streptomyces megasporus	5341	4233	1108
Streptomyces roseoverticillatus	6229	5010	1219
Streptomyces sp. NRRL S-87	6978	5686	1292
Streptomyces albus subsp. albus	5783	4766	1017
Streptomyces albidoflavus	6075	5233	842
Streptomyces griseus subsp. griseus	9029	7633	1396
Streptomyces virginiae	7525	6395	1130
Streptomyces aureocirculatus	8184	6714	1470
Streptomyces cellulosae	9045	7680	1365
Streptomyces olivaceus	7574	6669	905
Streptomyces sp. NRRL F-5126	6415	5330	1085
Microtetraspora glauca	6991	5900	1091
Streptomyces aureus	8602	7245	1357
Streptomyces seoulensis	5799	5168	631
Streptomyces pluripotens (100414/68/1)	6504	6273	231
Streptomyces pluripotens (100414/69/1)	6313	6061	252
Streptomyces sp. 150FB	8495	6744	1751
Streptomyces nodosus	6719	5720	999
Streptomyces albus	6777	5656	1121
Streptomyces vietnamensis	8194	7007	1187
Streptomyces natalensis ATCC 27448	7765	6172	1593
Streptomyces iranensis	9956	8232	1724
Streptomyces avermitilis MA-4680 = NBRC 14893 (100414/76/1)	9322	8258	1064
Streptomyces xiamenensis	5373	4173	1200
Streptomyces humi	8718	7764	954
Streptomyces sp. CNQ-509	6896	5377	1519
Streptomyces leeuwenhoekii	6931	6072	859
Streptomyces pristinaespiralis	7275	6516	759
Streptomyces sp. WM6378	8627	6727	1900
Streptomyces sp. WM4235	7181	5750	1431
Streptomyces sp. AS58	9279	7621	1658
Actinobacteria bacterium OK074	9080	7437	1643
Streptomyces hirsutus	7935	6452	1483
Streptomyces kanamyceticus	8735	7372	1363
Streptomyces ossamyceticus	8503	6935	1568
Streptomyces pathocidini	5104	3934	1170
BSE6.1	7157	6918	239
Streptomyces phaeochromogenes	9694	8332	1362
Streptomyces prasinopilosus	6138	5045	1093
Streptomyces silaceus	7909	6802	1107
Streptomyces sp. NRRL WC-3605	6917	6329	588
Streptomyces reticuli	8222	7056	1166
Streptomyces curacoi	7444	6673	771
Streptomyces canus	8900	7904	996
Streptomyces qaidamensis	8035	7165	870
Streptomyces albulus (100414/98/1)	6854	5907	947
Streptomyces sp. SAT1	6328	5720	608
